# Supplementary material for: A New Role for Plastid Thioredoxins in Seed Physiology in Relation to Hormone Regulation
Source: Int J Mol Sci. 2021 Sep 27;22(19):10395. doi: 10.3390/ijms221910395 (PMC8508614; doi:10.3390/ijms221910395)
Supplement: Supplementary file 1 [file ijms-22-10395-s001.zip]

Archive with 1 entries (1 files):
- ijms-1376939-supplementary.pdf
